# Supplementary material for: Identification of phenylpropanoid biosynthetic genes and phenylpropanoid accumulation by transcriptome analysis of Lycium chinense
Source: BMC Genomics. 2013 Nov 19;14(1):802. doi: 10.1186/1471-2164-14-802 (PMC4046672; doi:10.1186/1471-2164-14-802)
Supplement: Supplementary file 1 — Additional file 1: Pathway assignment based on KEGG. (XLS 24 KB) [file 12864_2013_5533_MOESM1_ESM.xls]

## Sheet: Sheet1
Pathway	All genes with pathway annotation (18596)	Pathway ID
1	Metabolic pathways	4489 (24.14%)	ko01100
2	Biosynthesis of secondary metabolites	2459 (13.22%)	ko01110
3	Plant hormone signal transduction	1088 (5.85%)	ko04075
4	Plant-pathogen interaction	992 (5.33%)	ko04626
5	Spliceosome	742 (3.99%)	ko03040
6	RNA transport	653 (3.51%)	ko03013
7	Protein processing in endoplasmic reticulum	522 (2.81%)	ko04141
8	Ribosome	482 (2.59%)	ko03010
9	Endocytosis	445 (2.39%)	ko04144
10	Starch and sucrose metabolism	440 (2.37%)	ko00500
11	Phenylpropanoid biosynthesis	420 (2.26%)	ko00940
12	mRNA surveillance pathway	392 (2.11%)	ko03015
13	Purine metabolism	388 (2.09%)	ko00230
14	Ribosome biogenesis in eukaryotes	370 (1.99%)	ko03008
15	Glycerophospholipid metabolism	360 (1.94%)	ko00564
16	Pyrimidine metabolism	355 (1.91%)	ko00240
17	Ubiquitin mediated proteolysis	340 (1.83%)	ko04120
18	RNA degradation	335 (1.8%)	ko03018
19	Oxidative phosphorylation	282 (1.52%)	ko00190
20	Amino sugar and nucleotide sugar metabolism	259 (1.39%)	ko00520
21	Glycolysis / Gluconeogenesis	252 (1.36%)	ko00010
22	Stilbenoid, diarylheptanoid and gingerol biosynthesis	244 (1.31%)	ko00945
23	Flavonoid biosynthesis	236 (1.27%)	ko00941
24	Phenylalanine metabolism	215 (1.16%)	ko00360
25	Ether lipid metabolism	213 (1.15%)	ko00565
26	Phagosome	209 (1.12%)	ko04145
27	Peroxisome	202 (1.09%)	ko04146
28	Cysteine and methionine metabolism	202 (1.09%)	ko00270
29	ABC transporters	193 (1.04%)	ko02010
30	Zeatin biosynthesis	192 (1.03%)	ko00908
31	Limonene and pinene degradation	191 (1.03%)	ko00903
32	Pentose and glucuronate interconversions	183 (0.98%)	ko00040
33	Pyruvate metabolism	177 (0.95%)	ko00620
34	Glutathione metabolism	170 (0.91%)	ko00480
35	Nucleotide excision repair	163 (0.88%)	ko03420
36	RNA polymerase	163 (0.88%)	ko03020
37	Circadian rhythm - plant	154 (0.83%)	ko04712
38	Carotenoid biosynthesis	151 (0.81%)	ko00906
39	Phosphatidylinositol signaling system	142 (0.76%)	ko04070
40	Tyrosine metabolism	142 (0.76%)	ko00350
41	Carbon fixation in photosynthetic organisms	141 (0.76%)	ko00710
42	Terpenoid backbone biosynthesis	140 (0.75%)	ko00900
43	Glycine, serine and threonine metabolism	137 (0.74%)	ko00260
44	Arginine and proline metabolism	134 (0.72%)	ko00330
45	Inositol phosphate metabolism	133 (0.72%)	ko00562
46	Diterpenoid biosynthesis	133 (0.72%)	ko00904
47	Galactose metabolism	131 (0.7%)	ko00052
48	alpha-Linolenic acid metabolism	128 (0.69%)	ko00592
49	Porphyrin and chlorophyll metabolism	127 (0.68%)	ko00860
50	Homologous recombination	126 (0.68%)	ko03440
51	Photosynthesis	126 (0.68%)	ko00195
52	Cyanoamino acid metabolism	124 (0.67%)	ko00460
53	Glycosylphosphatidylinositol(GPI)-anchor biosynthesis	122 (0.66%)	ko00563
54	Glyoxylate and dicarboxylate metabolism	118 (0.63%)	ko00630
55	Fructose and mannose metabolism	118 (0.63%)	ko00051
56	Fatty acid metabolism	117 (0.63%)	ko00071
57	Aminoacyl-tRNA biosynthesis	117 (0.63%)	ko00970
58	Glycerolipid metabolism	116 (0.62%)	ko00561
59	Flavone and flavonol biosynthesis	115 (0.62%)	ko00944
60	Ascorbate and aldarate metabolism	114 (0.61%)	ko00053
61	Basal transcription factors	110 (0.59%)	ko03022
62	DNA replication	107 (0.58%)	ko03030
63	Valine, leucine and isoleucine degradation	107 (0.58%)	ko00280
64	Alanine, aspartate and glutamate metabolism	104 (0.56%)	ko00250
65	Other glycan degradation	99 (0.53%)	ko00511
66	Base excision repair	99 (0.53%)	ko03410
67	Pentose phosphate pathway	98 (0.53%)	ko00030
68	Citrate cycle (TCA cycle)	97 (0.52%)	ko00020
69	Proteasome	97 (0.52%)	ko03050
70	Regulation of autophagy	97 (0.52%)	ko04140
71	Natural killer cell mediated cytotoxicity	92 (0.49%)	ko04650
72	Isoflavonoid biosynthesis	91 (0.49%)	ko00943
73	Cutin, suberine and wax biosynthesis	91 (0.49%)	ko00073
74	Phenylalanine, tyrosine and tryptophan biosynthesis	90 (0.48%)	ko00400
75	N-Glycan biosynthesis	89 (0.48%)	ko00510
76	Propanoate metabolism	89 (0.48%)	ko00640
77	Steroid biosynthesis	85 (0.46%)	ko00100
78	Protein export	84 (0.45%)	ko03060
79	SNARE interactions in vesicular transport	84 (0.45%)	ko04130
80	Pantothenate and CoA biosynthesis	81 (0.44%)	ko00770
81	Tryptophan metabolism	80 (0.43%)	ko00380
82	Nitrogen metabolism	78 (0.42%)	ko00910
83	beta-Alanine metabolism	77 (0.41%)	ko00410
84	Mismatch repair	73 (0.39%)	ko03430
85	Ubiquinone and other terpenoid-quinone biosynthesis	72 (0.39%)	ko00130
86	Sphingolipid metabolism	65 (0.35%)	ko00600
87	Fatty acid biosynthesis	63 (0.34%)	ko00061
88	Valine, leucine and isoleucine biosynthesis	63 (0.34%)	ko00290
89	Brassinosteroid biosynthesis	61 (0.33%)	ko00905
90	Isoquinoline alkaloid biosynthesis	61 (0.33%)	ko00950
91	Tropane, piperidine and pyridine alkaloid biosynthesis	60 (0.32%)	ko00960
92	Sulfur metabolism	58 (0.31%)	ko00920
93	Biosynthesis of unsaturated fatty acids	55 (0.3%)	ko01040
94	Lysine degradation	52 (0.28%)	ko00310
95	Benzoxazinoid biosynthesis	51 (0.27%)	ko00402
96	Butanoate metabolism	50 (0.27%)	ko00650
97	Fatty acid elongation	50 (0.27%)	ko00062
98	Glucosinolate biosynthesis	47 (0.25%)	ko00966
99	Lysine biosynthesis	46 (0.25%)	ko00300
100	One carbon pool by folate	46 (0.25%)	ko00670
101	Glycosaminoglycan degradation	41 (0.22%)	ko00531
102	Selenocompound metabolism	40 (0.22%)	ko00450
103	Histidine metabolism	40 (0.22%)	ko00340
104	Linoleic acid metabolism	37 (0.2%)	ko00591
105	Sesquiterpenoid and triterpenoid biosynthesis	36 (0.19%)	ko00909
106	Photosynthesis - antenna proteins	36 (0.19%)	ko00196
107	Riboflavin metabolism	36 (0.19%)	ko00740
108	Folate biosynthesis	35 (0.19%)	ko00790
109	Circadian rhythm - mammal	34 (0.18%)	ko04710
110	Vitamin B6 metabolism	32 (0.17%)	ko00750
111	Indole alkaloid biosynthesis	31 (0.17%)	ko00901
112	Nicotinate and nicotinamide metabolism	31 (0.17%)	ko00760
113	Glycosphingolipid biosynthesis - ganglio series	26 (0.14%)	ko00604
114	Other types of O-glycan biosynthesis	24 (0.13%)	ko00514
115	Arachidonic acid metabolism	22 (0.12%)	ko00590
116	Monoterpenoid biosynthesis	21 (0.11%)	ko00902
117	Taurine and hypotaurine metabolism	19 (0.1%)	ko00430
118	Glycosphingolipid biosynthesis - globo series	18 (0.1%)	ko00603
119	Non-homologous end-joining	17 (0.09%)	ko03450
120	Synthesis and degradation of ketone bodies	17 (0.09%)	ko00072
121	Sulfur relay system	16 (0.09%)	ko04122
122	Anthocyanin biosynthesis	14 (0.08%)	ko00942
123	Thiamine metabolism	14 (0.08%)	ko00730
124	C5-Branched dibasic acid metabolism	12 (0.06%)	ko00660
125	Lipoic acid metabolism	6 (0.03%)	ko00785
126	Biotin metabolism	4 (0.02%)	ko00780
127	Caffeine metabolism	3 (0.02%)	ko00232
128	Betalain biosynthesis	2 (0.01%)	ko00965
